# Supplementary material for: Comprehensive study of 28 individuals with SIN3A-related disorder underscoring the associated mild cognitive and distinctive facial phenotype
Source: Eur J Hum Genet. 2021 Jan 12;29(4):625–36. doi: 10.1038/s41431-020-00769-7 (PMC8115148; doi:10.1038/s41431-020-00769-7)
Supplement: Supplementary file 1 — Supplementary Table 4 [file 41431_2020_769_MOESM1_ESM.xlsx]

## Sheet: Reformatted data
	1	2	3	4	5	6	7	8	9	10	11	12	13	14	15	16	17	18	19	20	21	22	23	24	25	26
Patient ID	Patient 1	Patient 2	Patient 3	Patient 4	Patient 5	Patient 6	Patient 7	Patient 8	Patient 9	Patient 10	Patient 11	Patient 12	Patient 13	Patient 14	Patient 15	Patient 16	Patient 17	Patient 18	Patient 19	Patient 20	Patient 21	Patient 22	Patient 23	Patient 24	Patient 25	Patient 26	Patient 27	Patient 28
Decipher ID (in DDD cohort)	278680	306260	271952	262798	293976	263709	307508	266515	260388	264582	292229	282105	282212	421224	421225	421226	421228	421229	421230	421231	421232	421233	421234	421236	421237	421238	421239	421240
Sex	Female	Male	Female	Male	Male	Male	Male	Male	Male	Male	Female	Female	Male	Male	Female	Male	Female	Male	Male	Female	Female	Male	Female	Male	Male	Male	Female	Female
Age of examination (decimal age in years)	1.55	1.23	8.36	13.5414	10.6	5.42	0.67	7.23	5	3.27	7.96	4.61	9.13	25	67	11.08	8.1	36.2	22.1	24.2	19	10	0.58	1.5	6	11.33	19	6.5
SIN3A Variant
Heterozygous cDNA change	c.1462​del	c.2764C​>T	c.588​del	c.377C​>T	c.1245_1246​del	c.775_776​insC	c.824​del	c.2248_2251​del	c.2339​del	c.889C​>T	c.1715_1716​del c.1722_1723​del	c.3323C​>G	c.3490A​>T	c.46C>T	c.3310C>T	c.2809_2810del	c.1489_1499del	c.3317T>C	c.1675C>T	c.3303C>G	c.1570_1577del	c.2185_2186del	c.3441_3445del	c.1318_1737dup	c.1773G>A	c.463A>G	c.2803C>T	c.1888dup
Amino acid change	p.(Val488LeufsTer7)	p.(Arg922Ter)	p.(Asn197MetfsTer4)	p.(Ala126Val)	p.(Asn415LysfsTer24)	p.(His259ProfsTer47)	p.(Pro275HisfsTer12)	p.(Leu750MetfsTer43)	p.(Ala780GlyfsTer14)	p.(Gln297Ter)	p.(Gly572AlafsTer6 p.Pro575SerfsTer3)	p.(Ser1108Ter)	p.(Lys1164Ter)	p.(Gln16*)	p.(Arg1104*)	p.(Lys937Glufs*2)	p.(Arg497Cysfs*13)	p.(Met1106Thr)	p.(Arg559*)	p.(Tyr1101*)	p.(Tyr524Valfs*26)	p.(Leu729Glyfs*8)	p.(Lys1148Argfs*12)	p.(Val580Lysfs*35)	p.(Trp591*)	p.(Lys155Glu)	p.(Arg935*)	p.(Ile630Asnfs*17)
Inheritance	De novo	De novo	De novo	De novo	De novo	De novo	De novo	De novo	De novo	De novo	De novo	De novo	De novo	Maternal	Unknown	De novo	De novo	De novo	De novo	De novo	De novo	De novo	De novo	De novo	De novo	De novo	De novo	De novo
Additional genetic defect	0	0	PTEN	0	0	0	0	0	0	0	0	0	0	pat 16p11.2 dup	0	0	0	0	0	0	n/a	6q15(89,468,395-89,518,780)x1			0	0	0	0
Pregnancy/delivery
Gestational age at birth (weeks)	40	37	42	39	39	42	39	40	41	41	38	37	41	41	Unknown	41	32 + 6	42	Unknown	42	Term		36+6	41 +5	40	40	40	41+3
Birth weight (kilograms) [SD]	2.75 (-1.5)	2.097 (-2)	3.686 (0.6)	3.23 (-0.5)	2.55 (-1.9)	3.345 (-0.43)	2.525 (-1.8)	2.721 (-1.76)	2.92 (-1.33)	2.891 (-1.39)	2.126 (-2.19)	2.98 (0.47)	3.118 (-0.91)	4.03 (1.025)	Unknown	Unknown	1.58 (-0.88)	Unknown	Unknown	Normal	Normal		1.899 (-1.5)	3.3 (-0.56)	2.8 (-1.69)	2.3 (-2.87)	2.76 (-2.5)	2.95 (-1.126)
Neonatal problems
Hypotonia	No	Yes	Yes	Yes	yes						No		No	No	Unknown	No	No	No	No	Yes	Yes	Unknown	Yes	Yes	No	Yes	Yes	No
Feeding difficulties	Yes	Yes	Yes	Yes	Yes	Unknown	No	Yes	Yes	No	No	Yes	No	no	Unknown	No	Yes	No	Yes	Yes	No	Unknown	Yes	Yes	Yes	Yes	No	No
Other	NG feeding	NG feeding		UTI at 2 weeks, unilateral renal scar											Unknown	Scoliosis noted at birth	Hyperbilirubinemia, IRDS, apnoea								Gastro-oesophageal reflux			Joint laxity, Unilateral hypermetropia
Growth
Age (decimal age in years); at last examn if not specified	1.58		8	13.5	10.6	5	1.5	7	5	N/A	7	4	7								N/A			N/A			17y	2.83y
Height/ Length (cm) SD	79 (0.87)	N/A	132.4 (0.48)	171.2 (.15)	139.3 (-0.3)	101.2 (-2.39)	73.7 (-2.58)	114 (-1.79)	95.8 (-3.05)		120 (-1.26)	92 (-2.37)	124 (0.02)	170 (-1.044)	152.5 (-1.832)	138.5 (-0.788)	115 (-2.33)	190.5 (1.913)	185 (1.129)	165 (0.292)		131 (-1.195)	69 (1.246)		109.2 (-1.385)	138.7 (-0.917)	158 (-.1.07)	92 (-0.443)
Age of measurement (decimal age in years)	1.58	0.83	8	13.5414	10.6	5	1.5	7	5		7	4	7														17y	2.83y
Weight (kg) SD	8.94 (-2.01)	5.95 (-4.06)	24.8 (-0.55)	49.1 (0.3)	26.65 (7)	14.95 (-2.36)	7.76 (-3.54)	16.5 (-3.1)	12.9 (-3.38)	N/A	22.8 (-.076)	11.45 (-3.05)	21.5 (-0.8)	70 (0.166)	62.7 (0.591)	45 (1.315)	19.5 (-2.014)	87.3 (1.792)	60 (-0.807)	78.4 (2)	N/A	28 (-0.736)	6 (-1.726)	N/A	16.2 (-2.139)	29 (-1.329)	48 (-0.8)	12.2 (-.0789)
Age of measurement (decimal age in years)	Birth	0.83	8	Birth	4	5	1.5	7	Birth	Birth	7	4	Birth														17y	2.83y
OFC (cm) SD	34.5 (-0.03)	43.2 (-2.74)	55.2 (1.65)	35 (0.31)	48.5 (-2.59)	48 (-3.25)	43 (-4.82)	49 (-2.96)	34.4 (-0.63)	32.5 (-2.12)	53 (0.02)	47.5 (-3.01)	33 (-.173)	58 (0.835)	51 (-3.146)	51 (-2.364)	47.5 (-4.534)	60 (2.02)	53.5 (-1.832)	53 (-1.69)	N/A	52 (-1.551)	43 (0.479)	N/A	53.5 (0.217)	52.3 (-1.607)	53 (1.8)	45.6 (-1.935)
Development
Intellectual disability	Yes	Yes	Yes	no	Yes				Yes					Yes	No (actually not tested)	Yes	Yes	Yes	Yes	No			N/A	N/A	No	Yes	Yes	Not assessed
Mild/Moderate/Severe	Moderate	?Moderate to severe	Mild		Moderate				Moderate		Moderate		Mild	Moderate	Appears below average	Mild	Mild	Moderate	Mild							severe	Mild	?mild
IQ level					High									Unknown	Unknown	Unknown	71	60	Unknown	93	100	normal range	N/A	N/A	86		78
Global developmental delay	Yes	Yes	Yes	yes	Yes	Yes	Yes	Yes	Yes	Yes	Yes		No	Yes	No	yes	Yes	No	Unknown	Unknown				Yes	No		No	Yes, mild
Language delay	Yes	Yes	Yes	Yes	Yes	Yes	Yes	Yes			Yes			Unknown	Unknown	Unknown	1 year	normal	Unknown	Unknown			Not particularly		1 y	Non-verbal	No	Yes
Age of first words	Unknown	4 years	12 months	2.5	2-2.5 years	2.5-3 years	Not yet achieved	Unknown	12 months	Unknown	19 months		12 months	Unknown	Unknown	Unknown	Unknown	Unknown	Unknown	Unknown					~		12 months	11 months
Receptive > expressive											Expressive			Yes	No	Yes	Yes	Yes	Unknown	Yes		mild	Yes	Yes	Yes	Yes	yes	Yes
Motor delay					Yes																							mild
Age of sitting unsupported	12 months	Unknown	Unknown	12 months	18 months	12 months	6 months	8 months	9 months	2-2.5 years	10 months	8 months	Unknown	Unknown	Unknown	Unknown	9 monhts	Unknown	Unknown	Unknown			8.5 - 9 months	not yet	unknown	unknown	unknown	5 months
Age of first steps	24 months	5 years	21 months	18 months	22 months	2.5-3 years	Not yet achieved	18 months	16 months	Not yet achieved	20 months	12 months	10 months	2 years	Unknown	18 months	2 years	18 months	Unknown	Unknown			Not yet unassisted at 11 months	not yet	22 months	2.5 years	17 months	14 months
Behavioural
Any psychiatric diagnosis (according to DSM IV/V)?		Possible autism spectrum disorder	ADHD	High functioning autism	No						No	ADHD	ADHD	No	No	No	No	No	autism spectrum disorder, pyschosis	Yes (McDD subtype) and anxiety disorder	Schizoaffective disorder	-	N/A	N/A	No	autism spectrum disorder	ADHD	No
Other psychopathology				Aggressive behavior, Developmental coordination disorder	No				Hyperactive behaviour		Behaviour immature	Aggressive behavior, sensory disorder, recurring obsessions.															No	No
Neurological
Hypotonia	Yes	Yes	Yes	No	No	No	Yes	No	No	No	No	No	No	No	No	No	No	Unknown	No	Yes	No	yes	Yes	Yes	No	Yes	Yes	Yes
Epilepsy		Yes?			No				No		Febrile seziuresX2		No	yes	no	no	no	yes	No	No	No	yes	Not to our knowledge	Yes	No	No	No	No
EEG abnormality		No												yes									Normal	No
Other	Scoliosis, strabismus, ataxic gait										Not done						Sleeping problems		Sleeping problems					Paroxysmal tonic upgaze
Brain MRI abnormalities									Normal		No MRI done		No MRI done		Not done							no						Normal MRI at 3 years
Delayed myelinisation		No			No									no		No MRI	Unknown	Unknown	Unknown	Unknown				No	Normal		No	no
Corpus callosum		Normal			No									thinning of the posterior body of the CC			Unknown	Unknown	Unknown	Unknown				No	Normal	Dysplastic	No	no
Colpocephaly		?Yes			No									no			Unknown	Unknown	Unknown	Unknown				No	No	No	No	no
Ventriculomegaly		Mild			No									no			Unknown	Unknown	Unknown	Unknown				No	No	Yes	Yes	no
Other	Cerebellar atrophy	Foci high signal white matter, dilation of lateral ventricles			No structural abnormality. Numerous foci of high T2 signal in the peritrigonal and frontal lobe bilaterally (nonspecific)																				Enlarged cerebral spaces		Chiari 1 malformation, headaches	no
Dysmorphism
Eyes	Donwslanted PF	Epicanthus inversus, Hypotelorism			Hypertelorism		Epicanthus		Deeply set eye, Epicanthus inversus	Downslanted PF, Epicanthus			Epicanthus									Mild downslanted PF						Hypotelorism
Nose	Broad nasal tip, Short nose			small nose	Prominent nasal bridge					Depressed nasal ridge			Depressed nasal bridge														No	Small nasal bridge
Mouth	Narrow mouth	Narrow mouth		small		Thin upper lip vermilion		Thin vermilion border		Narrow mouth																	No	Small mouth, thin lips, small incisors and relatively large canines
Ear		unilateral tag on lobe			Relatively prominent lobes				Uplifted earlobe							Large ears											No	Normal
Face	Infra-orbital crease	High anterior hairline	Abnormal facial shape	Triangular face, pointed when seen prominent but not pointed chin	Triangular face. Prominent chin. Tight curly hair, plagiocephaly.	Long philtrum		Abnormal facial shape																			Flat midface	Flat midface
Forehead	Frontal bossing	Frontal bossing		Broad	Broad forehead,				Flat forehead			Broad forehead										high and broad forehead					high and broad forehead
Other		Generalized hypopigmentation, Micrognathia		Mandibular prognathia								Short chin										prominent chin						Relatively short fingers
Other clinical features	Vomiting, compensatory scoliosis, strabismus	Apnoea, Cow's milk protein intolerance, Nystagmus secondary to oculocutaneous albinism,	Joint hypermobility	Constipation, Sacral dimple, bilateral little finger clinodactyly, hallux valgus, 2nd toe overrides first and third bilaterally. Hirsute on back as baby. Pes planus, hypermobile in ankles	Mild pectus excavatum. Left inguinal hernia (had herniotomy). Sacral dimple (normal MRI spine). Bilateral 5th finger clinodactyly and brachydactyly. Toes 3rd / 4th / 5th clinodactyly bilaterally, 2nd toe overrides 3rd bilaterally. Tight curly hair, plagiocephaly. Echolalia	Broad finger, Carious teeth, Eczema, Failure to thrive, Mild conductive hearing impairment, Obstructive sleep apnoea, Short foot, Submucous cleft hard palate, bifid uvula	Failure to thrive, plagiocephaly, SNHL	Hypermelanotic macule, Short foot, Short palm, Sparse hair	Sparse scalp hair when young, ongoing difficulties with sucking, chewing and coordination of eating, poor sleep	abnormality of the palmar creases, Aplasia cutis congenita over the scalp vertex, Capillary hemangiomas, Reduced subcutaneous adipose tissue		Clinodactyly of the 5th finger, overlapping toe	Brachytelomesophalangy, short digit, flat occiput		2DVT, cystocele and urethrocele, EVAR prosthesis, hernia cicatriccalis, sigmoïd adenocarcinoma	Burkitt lymphoma at 8 years old, fifth fingers clinodactyly	Orofacial cleft, conductive hearing loss		Thickened aortic valve		Pelvic Kidney, palate defect, Left CDH dx at 4 years of age			Elevated liver enzymes		Multiple VSDs; bilateral iris and chorioretinal coloboma; deafness (mixed hearing loss); immunodeficiency (bronchiectasis, T cell lymphopenia, low IgA, IgG	Plagiocephaly, Recurrent otitis media (transtympanic drains needed), Amigdalectomy, Asthma, Scoliosis, Chiari I malformation that needed surgery	Clinodactyly, Widened sandal gap, Right great toe angled towards lateral edge of foot, glue ear, multiple dental caries
Tests performed in past
Karyotyping		46, XY		46XY	46,XY									Yes	No	No	Yes	No	No	No	46, XX			No	NL	No	46,XX	No
Array	Yes	Yes	Yes	Yes	arr(GRCh37) 15q11.2(22729394_23217485)x3 pat	Yes	Yes	Yes	Yes	Yes	Yes	Yes	Yes	16p11.2(29541713-30235818)*3 pat	No	Yes	Yes	Yes	Yes	Yes	Affymetrix SNP6.0 normal			Yes	nil	Yes	Yes, normal	Yes
Single gene tests	FMR1			No	Normal FMR1 expansion and 15q11q13 methylation	11p15/UPD7 methylation, CF, karyotype, MLPA telomeres, 22q11, connexion 26, FISH for 7q11.23	ARSE	UPD7 and 14, H19DMR	ZFHX1B, Chrom 7 (Williams synd.),22q11.2, SIP1	Karyotype,	NSD1(-)	11p15.5 studies (H19 methylation plus copy number variant) UPD7 not done		No	No	FMR1,PHF6	No	No	No	No	n/a			No	LMNA	FMR1		FMR1
Metabolic testing		7DHC, plasma homocysteine		Yes	Normal free carnitine and acyl carnitine profile, urine organic acids, lactate and ammonia				Yes					Yes	No	No	No	No	No	No	n/a			Yes			normal	Normal CK, normal acyl carnitine profile, normal thyroid function tests
Muscle biopsy				No	No									No	No	No	No	No	No	No	n/a			No	Not done		Yes, normal	No
Other			Likely pathogenic variant in PTEN	Haemoglobin D carrier	Normal anti-TTG antibodies				Hair microscopy normal							Panel NGS ID					n/a		Amniocentesis during pregnancy				MLPA for PW syndrome
Current medical treatment
					Nil				Melatonin				Concerta XL	Valproate, Lamotrigine, Clobazam, Carbamazepine, Melatonin					Oxazepam	Euthyrax, Citalopram, Mirtazapine, Pregabaline, Quetiapine, Lorazepam, Ibuprofen			Prevacid for acid reflux	Valproate			none	Nil
Medical treatment used in the past				Hearing aid, grommets, Toe alignment splint
					Left inguinal herniotomy aged 4.367 years (both testes in scrotum pre-surgery)				Trial of methylphenidate- discontinued as no benefit observed											Lithium				Topiramate		Augmentin	Methylphenidate
					Dietary supplementation for continued poor feeding																			Levetirazetam		Melatonin	Budesonide
																								Oxcarbazepine		Esomeprazole
